# Supplementary material for: Impact of Polycystic Ovary Syndrome Status on Changes in Reproductive Function During a Hypocaloric Dietary Intervention
Source: Nutrients. 2026 Feb 16;18(4):654. doi: 10.3390/nu18040654 (PMC12943252; doi:10.3390/nu18040654)
Supplement: Supplementary file 1 [file nutrients-18-00654-s001.zip]

Archive with 1 entries (1 files):
- nutrients-4112162-supplementary.pdf
